# Supplementary material for: Efflux-Mediated Macrolide Resistance in Clinical Streptococcus Isolates: A Comparative Molecular Study
Source: Antibiotics (Basel). 2025 Nov 13;14(11):1148. doi: 10.3390/antibiotics14111148 (PMC12649515; doi:10.3390/antibiotics14111148)
Supplement: Supplementary file 1 [file antibiotics-14-01148-s001.zip]

Archive with 1 entries (1 files):
- antibiotics-3897653-supplementary.pdf
